# Supplementary material for: Recipient microbiome-related features predicting metabolic improvement following fecal microbiota transplantation in adults with severe obesity and metabolic syndrome: a secondary analysis of a phase 2 clinical trial
Source: Gut Microbes. 2024 Apr 29;16(1):2345134. doi: 10.1080/19490976.2024.2345134 (PMC11062372; doi:10.1080/19490976.2024.2345134)
Supplement: Supplemental Material [file KGMI_A_2345134_SM4028.zip]

Archive with 5 entries (5 files):
- Fig S1.jpg
- Fig S2.jpg
- Fig S3.jpg
- Fig S4.jpg
- Fig S5.jpg
